# Supplementary material for: A Flexible Sensor with Excellent Environmental Stability Using Well-Designed Encapsulation Structure
Source: Polymers (Basel). 2023 May 15;15(10):2308. doi: 10.3390/polym15102308 (PMC10224181; doi:10.3390/polym15102308)
Supplement: Supplementary file 1 [file polymers-15-02308-s001.zip]

Archive with 1 entries (1 files):
- polymers-2383668-supplementary.pdf
